# Supplementary material for: Regulatory T Cell as a Biomarker of Treatment-Free Remission in Patients with Chronic Myeloid Leukemia
Source: Cancers (Basel). 2021 Nov 24;13(23):5904. doi: 10.3390/cancers13235904 (PMC8657169; doi:10.3390/cancers13235904)
Supplement: Supplementary file 1 [file cancers-13-05904-s001.zip]

Archive with 1 entries (1 files):
- cancers-1427954-supplementary.pdf
